# Supplementary material for: The Phaseolus vulgaris Receptor-Like Kinase PvFER1 and the Small Peptides PvRALF1 and PvRALF6 Regulate Nodule Number as a Function of Nitrate Availability
Source: Int J Mol Sci. 2023 Mar 9;24(6):5230. doi: 10.3390/ijms24065230 (PMC10049175; doi:10.3390/ijms24065230)
Supplement: Supplementary file 1 [file ijms-24-05230-s001.zip]

Archive with 1 entries (1 files):
- ijms-2178213-supplementary.pdf
